# Supplementary material for: Novel sterol binding domains in bacteria
Source: eLife. 2024 Feb 8;12:RP90696. doi: 10.7554/eLife.90696 (PMC10942540; doi:10.7554/eLife.90696)
Supplement: Figure 3—figure supplement 1—source data 7. — Original image of Figure 3—figure supplement 1C. [file elife-90696-fig3-figsupp1-data7.zip]

Archive with 3 entries (2 files):
- Figure 3- figure supplement 1 - source data 7/
- Figure 3- figure supplement 1 - source data 7/BstA and BstB pull downs2_2_Apr302022.jpg
- __MACOSX/Figure 3- figure supplement 1 - source data 7/._BstA and BstB pull downs2_2_Apr302022.jpg
